# Supplementary material for: The Presence, Persistence and Functional Properties of Plasmodium vivax Duffy Binding Protein II Antibodies Are Influenced by HLA Class II Allelic Variants
Source: PLoS Negl Trop Dis. 2016 Dec 13;10(12):e0005177. doi: 10.1371/journal.pntd.0005177 (PMC5154503; doi:10.1371/journal.pntd.0005177)
Supplement: S1 File — (XLSX) [file pntd.0005177.s008.xlsx]

## Sheet: data Table S1
HLA-DRB1*	DBPII Antibody response (ELISA)					p-value
	Negative (N=181)	Positive (N=124)	OR (95% CI)
	n (%)	n (%)
01:01:00	8 (2.2)	2 (0.8)	0.36 (0.08-1.71)			0.180
01:02:00	13 (3.6)	11 (4.5)	1.24 (0.55-2.82)			0.601
03:01:00	24 (6.7)	12 (4.9)	0.71 (0.35-1.46)			0.354
03:02:00	4 (1.1)	2 (0.8)	0.73 (0.13-4.00)			0.713
04:03:00	6 (1.7)	5 (2.0)	1.21 (0.37-4.04)			0.746
04:04:00	9 (2.5)	11 (4.5)	1.82 (0.74-4.46)			0.185
04:05:00	11 (3.1)	10 (4.0)	1.34 (0.56-3.20)			0.511
04:07:00	2 (0.6)	4 (1.6)	2.94 (0.53-16.3)			0.193
04:11:00	17 (4.7)	16 (6.5)	1.40 (0.69-2.82)			0.349
07:01:00	35 (9.7)	27 (10.9)	1.14 (0.67-1.94)			0.629
08:01:00	3 (0.8)	5 (2.0)	2.45 (0.58-10.4)			0.207
08:02:00	20 (5.6)	7 (2.8)	0.49 (0.20-1.19)			0.114
08:04:00	20 (5.6)	15 (6.1)	1.10 (0.55-2.19)			0.788
08:07:00	5 (1.4)	6 (2.4)	1.76 (0.53-5.86)			0.345
09:01:00	5 (1.4)	4 (1.6)	1.68 (0.31-4.40)			0.818
10:01:00	15 (4.2)	3 (1.2)	0.28 (0.08-0.99)			0.035a
11:01:00	11 (3.1)	14 (5.7)	1.90 (0.85-4.28)			0.112
11:04:00	3 (0.8)	7 (2.8)	3.47 (0.88-13.6)			0.057
12:01:00	10 (2.8)	2 (0.8)	0.29 (0.06-1.31)			0.087
13:01:00	13 (3.6)	19 (7.7)	2.22 (1.07-4.60)			0.027a
13:02:00	15 (4.2)	13 (5.3)	1.28 (0.60-2.73)			0.527
14:01:00	7 (1.9)	3 (1.2)	0.62 (0.16-2.42)			0.488
14:02:00	23 (6.4)	7 (2.8)	0.43 (0.18-1.00)			0.047a
14:06:00	5 (1.4)	2 (0.8)	0.58 )-.11-3.01)			0.511
15:01:00	15 (4.2)	8 (3.2)	0.76 (0.32-1.84)			0.556
15:03:00	9 (2.5)	10 (4.0)	1.64 (0.66-4.11)			0.282
16:02:00	25 (6.9)	9 (3.6)	0.51(0.23-1.11)			0.083
HLA-DQA1*	Negative (N=200)	Positive (N=136)		OR (95% CI)		p-value
	n (%)	n (%)
01:01:00	52 (13.1)	22 (8.2)	0.59 (0.35-1.00)			0.049a
01:02:00	51 (12.8)	40 (14.9)	1.18 (0.76-1.85)			0.448
01:03:00	15 (3.8)	23 (8.6)	2.39 (1.21-4.68)			0.009a
02:01:00	41 (10.3)	33 (12.3)	1.21 (0.75-1.98)			0.428
03:01:00	63 (15.8)	56 (20.8)	1.40 (0.94-2.08)			0.099
04:01:00	48 (12.1)	33 (12.3)	1.01 (0.63-1.64)			0.936
05:01:00	33 (8.3)	13 (4.8)	0.56 (0.29-1.09)			0.084
05:03:00	32 (8.0)	10 (3.7)	0.44 (0.21-0.92)			0.024a
05:05:00	55 (13.8)	36 (13.4)	0.96 (0.61-1.51)			0.872
HLA-DQB1*	Negative (N=200)	Positive (N=136)		OR (95% CI)		p-value
	n (%)	n (%)
02:01:00	33 (8.3)	20 (7.4)	0.88 (0.49-1.57)			0.669
02:02:00	34 (8.5)	32 (11.8)	1.43 (0.86-2.39)			0.164
03:01:00	96 (24.1)	47 (17.3)	0.66 (0.45-0.98)			0.036a
03:02:00	54 (13.6)	47 (17.3)	1.33 (0.87-2.04)			0.181
03:03:00	14 (3.5)	7 (2.6)	0.73 (0.29-1.83)			0.497
04:02:00	43 (10.8)	32 (11.8)	1.10 (0.68-1.80)			0.686
05:01:00	48 (12.1)	18 (6.6)	0.52 (0.29-0.91)			0.021a
05:03:00	6 (1.5)	2 (0.7)	0.49 (0.10-2.43)			0.369
06:02:00	36 (9.0)	24 (8.9)	0.98 (0.57-1.68)			0.933
06:03:00	12 (3.0)	19 (7.0)	2.42 (1.15-5.10)			0.016a
06:04:00	10 (2.5)	8 (3.0)	1.18 (0.46-3.03)			0.730
06:09:00	2 (0.5)	5 (1.8)	3.72 (0.71-19.4)			0.094

## Sheet: data Table S2
HLA-DRB1*	DBPII Antibody response		OR (95% CI)		p-value
	PNR (N=118)	PR (N=73)
	n (%)	n (%)
01:01:00	4 (1.7)	2 (1.1)	0.81 (0.14-4.50)		0.810
01:02:00	11 (4.7)	7 (4.0)	1.03 (0.39-2.74)		0.941
03:01:00	14 (5.9)	6 (3.4)	0.68 (0.25-1.82)		0.448
03:02:00	3 (1.3)	1 (0.6)	0.54 (0.06-5.25)		0.589
04:01:00	15 (6.4)	9 (5.1)	0.79 (0.34-1.86)		0.594
04:03:00	5 (2.1)	4 (2.3)	1.07 (0.28-4.06)		0.916
04:04:00	6 (2.5)	11 (6.3)	2.56 (0.93-7.05)		0.061
04:05:00	8 (3.4)	4 (2.3)	0.66 (0.20-2.24)		0.505
04:07:00	2 (0.8)	3 (1.7)	2.03 (0.33-12.3)		0.432
04:11:00	13 (5.5)	10 (5.7)	1.03 (0.44-2.41)		0.940
07:01:00	21 (8.9)	16 (9.1)	1.02 (0.52-2.02)		0.946
08:01:00	2 (0.8)	3 (1.7)	2.03 (0.33-12.3)		0.432
08:02:00	13 (5.5)	5 (2.9)	0.50 (0.18-1.43)		0.190
08:04:00	12 (5.1)	4 (2.3)	0.43 (0.14-1.37)		0.144
08:07:00	4 (1.7)	3 (1.7)	1.01 (0.22-4.55)		0.994
09:01:00	4 (1.7)	2 (1.1)	0.67 (0.12-3.68)		0.640
10:01:00	10 (4.2)	2 (1.1)	0.31 (0.07-1.47)		0.121
12:01:00	5 (2.1)	2 (1.1)	0.53 (0.10-2.76)		0.445
13:01:00	8 (3.4)	13 (7.4)	2.81 (1.12-7.00)		0.021a
13:02:00	10 (4.2)	8 (4.6)	1.08 (0.42-2.79)		0.880
14:01:00	3 (1.3)	2 (1.1)	0.89 (0.15-5.40)		0.902
14:02:00	17 (7.2)	2 (1.1)	0.15 (0.03-0.65)		0.004a
15:01:00	10 (4.2)	6 (3.4)	0.80 (0.28-2.23)		0.667
15:03:00	5 (2.1)	4 (2.3)	1.07 (0.28-4.06)		0.916
16:02:00	13 (5.5)	7 (4.0)	1.41 (0.55-3.60)		0.474
HLA-DQA1*	PNR	PR (N=81)	OR (95% CI)		p-value
	(N=131)
01:01:00	34 (13.0)	16 (9.9)	0.73(0.39-1.38)		0.336
01:02:00	36 (13.8)	23 (14.3)	1.04 (0.59-1.83)		0.895
01:03:00	8 (3.1)	17 (10.6)	3.72 (1.57-8.83)		0.002a
02:01:00	26 (10.0)	20 (12.4)	1.28 (0.69-2.37)		0.436
03:01:00	48 (18.4)	33 (20.5)	1.14 (0.69-1.89)		0.602
04:01:00	33 (12.6)	19 (11.8)	0.92 (0.50-1.68)		0.791
05:01:00	18 (6.9)	6 (3.7)	0.52 (0.20-1.34)		0.170
05:03:00	18 (6.9)	3 (1.9)	0.26 (0.07-0.88)		0.021a
05:05:00	36 (13.8)	22 (13.7)	0.99 (0.56-1.75)		0.963
HLA-DQB1*	PNR (N=131)	PR (N=81)	OR (95% CI)		p-value
02:01:00	19 (7.3)	11 (6.8)	0.93 (0.43-2.01)		0.857
02:02:00	20 (7.6)	19 (11.7)	1.61 (0.83-3.11)		0.156
03:01:00	59 (22.5)	26 (16.0)	0.66 (0.40-1.10)		0.106
03:02:00	39 (14.9)	26 (16.0)	1.09 (0.64-1.88)		0.747
03:03:00	12 (4.6)	5 (3.1)	0.66 (0.23-1.92)		0.446
04:02:00	28 (10.7)	18 (11.1)	1.04 (0.56-1.96)		0.891
05:01:00	32 (12.2)	13 (8.0)	0.63 (0.32-1.23)		0.174
06:02:00	25 (9.5)	15 (9.3)	0.97 (0.49-1.89)		0.923
06:03:00	7 (2.7)	14 (8.6)	3.45 (1.36-8.73)		0.006a
06:04:00	7 (2.7)	4 (2.5)	0.92 (0.27-3.20)		0.899
06:09:00	1 (0.4)	3 (1.9)	4.92 (0.51-47.74)		0.128

## Sheet: data Table S3
	DBPII BIAbs response		OR (95% CI)	p-value
HLA-DRB1*	Negative (N=95)	Positive (N=48)
	n (%)	n (%)
01:02:00	6 (3.2)	4 (4.2)	1.35 (0.37-4.90)	0.649
03:01:00	13 (6.8)	4 (4.2)	0.60 (0.19-1.89)	0.377
04:03:00	4 (2.1)	4 (4.2)	2.04 (0.50-8.40)	0.311
04:04:00	6 (3.2)	3 (3.1)	1.00 (0.24-4.10)	1000
04:05:00	9 (4.7)	2 (2.1)	0.43 (0.09-2.05)	0.278
04:07:00	3 (1.6)	1 (1.0)	0.66 (0.07-6.49)	0.722
04:11:00	13 (6.8)	6 (6.3)	0.92 (0.34-2.50)	0.866
07:01:00	15 (7.9)	16 (16.7)	2.36 (1.10-5.06)	0.022a
08:01:00	2 (1.1)	2 (2.1)	2.02 (0.28-14.6)	0.477
08:02:00	10 (5.3)	5 (5.2)	1.00 (0.33-3.01)	1000
08:04:00	14 (7.4)	2 (2.1)	0.27 (0.6-1.23)	0.069
08:07:00	2 (1.1)	3 (3.1)	3.06 (0.50-18.8)	0.203
09:01:00	4 (2.1)	1 (1.0)	0.49 (0.05-4.51)	0.524
10:01:00	6 (3.2)	1 (1.0)	0.32 (0.04-2.77)	0.280
11:01:00	10 (5.3)	7 (7.3)	1.43 (0.52-3.90)	0.480
11:04:00	3 (1.6)	1 (1.0)	0.66 (0.07-6.49)	0.722
12:01:00	4 (2.1)	3 (3.1)	1.51 (0.33-6.94)	0.589
13:01:00	8 (4.2)	6 (6.3)	1.53 (0.51-4.57)	0.439
13:02:00	12 (6.3)	6 (6.3)	1.00 (0.36-2.75)	1000
14:02:00	10 (5.3)	3 (3.1)	0.59 (0.16-2.19)	0.422
15:01:00	9 (4.7)	3 (3.1)	0.66 (0.17-2.48)	0.532
15:03:00	1 (0.5)	2 (2.1)	4.06 (0.36-45.9)	0.219
16:02:00	9 (4.7)	2 (2.1)	0.43 (0.09-2.05)	0.278
HLA-DQA1*	Negative (N=104)	Positive (N=58)	OR (95% CI)	p-value
01:01:00	20 (9.6)	11 (9.5)	0.98 (0.45-2.13)	0.969
01:02:00	27 (13.0)	16 (13.8)	1.07 (0.55-2.08)	0.837
01:03:00	9 (4.3)	8 (6.9)	1.63 (0.61-4.38)	0.321
02:01:00	17 (8.2)	22 (19.0)	2.62 (1.31-5.24)	0.004a
03:01:00	47 (22.6)	22 (19.0)	0.80 (0.45-1.41)	0.445
04:01:00	29 (13.9)	14 (12.1)	0.85 (0.43-1.68)	0.634
05:01:00	14 (6.7)	5 (4.3)	0.62 (0.22-3.78)	0.375
05:03:00	12 (5.8)	5 (4.3)	0.73 (0.25-2.14)	0.573
05:05:00	31 (14.9)	12 (10.3)	0.66 (0.32-1.34)	0.247
HLA-DQB1*	Negative (N=105)	Positive (N=58)	OR (95% CI)	p-value
02:01:00	19 (9.0)	7 (6.0)	0.64 (0.26-1.58)	0.331
02:02:00	15 (7.1)	20 (17.2)	2.69 (1.30-5.55)	0.005a
03:01:00	45 (21.4)	18 (15.5)	0.67 (0.37-1.22)	0.189
03:02:00	42 (20.0)	17 (14.7)	0.68 (0.37-1.27)	0.223
03:03:00	6 (2.9)	6 (5.2)	1.84 (0.58-5.88)	0.292
04:02:00	25 (11.9)	14 (12.1)	1.01 (0.50-2.03)	0.977
05:01:00	18 (8.6)	11 (9.5)	1.11 (0.50-2.44)	0.792
06:02:00	18 (8.6)	8 (6.9)	0.79 (0.33-1.87)	0.586
06:03:00	8 (3.8)	7 (6.0)	1.61 (0.57-4.58)	0.364
06:04:00	8 (3.8)	4 (3.4)	0.90 (0.26-3.05)	0.862
